# Supplementary material for: Impact of SDF-1 and AMD3100 on Hair Follicle Dynamics in a Chronic Stress Model
Source: Biomolecules. 2024 Sep 25;14(10):1206. doi: 10.3390/biom14101206 (PMC11505668; doi:10.3390/biom14101206)
Supplement: Supplementary file 1 [file biomolecules-14-01206-s001.zip]

Archive with 6 entries (6 files):
- biomolecules-3076790-supplementary.pdf
- Figure 6B-1-2.jpg
- Figure 6B-2-1.jpg
- Figure 6B-2-2.jpg
- Figure6B-1-1(new).jpg
- Supplementary File 1.pdf
